# Supplementary material for: Reduced mtDNA Copy Number Links to Vascular Calcification and Restores After Transplantation
Source: Cells. 2025 Jun 18;14(12):917. doi: 10.3390/cells14120917 (PMC12190628; doi:10.3390/cells14120917)
Supplement: Supplementary file 1 [file cells-14-00917-s001.zip]

Archive with 1 entries (1 files):
- cells-3674036-supplementary.pdf
